# Supplementary material for: Lytic Polysaccharide Monooxygenase from Talaromyces amestolkiae with an Enigmatic Linker-like Region: The Role of This Enzyme on Cellulose Saccharification
Source: Int J Mol Sci. 2021 Dec 19;22(24):13611. doi: 10.3390/ijms222413611 (PMC8703934; doi:10.3390/ijms222413611)
Supplement: Supplementary file 1 [file ijms-22-13611-s001.zip]

Archive with 1 entries (1 files):
- ijms-1498663-supplementary.pdf
